# Supplementary material for: Genetic testing including targeted gene panel in a diverse clinical population of children with autism spectrum disorder: Findings and implications
Source: Mol Genet Genomic Med. 2017 Dec 21;6(2):171–85. doi: 10.1002/mgg3.354 (PMC5902398; doi:10.1002/mgg3.354)
Supplement: Supplementary file 2 [file MGG3-6-171-s002.xlsx]

## Sheet: Sheet1
	Copy Number Variant	Coordinates	Type	Size	Genes in Region	Associated Genetic Disorders
Likely Pathogenic	XXY	chrX:1-155,270,560	x2	155Mb	All X-linked genes	Klinefelter's syndrome
	1q21.1-q21.2	chr1:146,016,536-146,883,784	x3	1.8 Mb	NBPF10, NBPF24, HYDIN2, NBPF12, PRKAB2, PDIA3P, FMO5, CHD1L	1q21.1 duplication syndrome
	15q11.2	chr15:22,815,306-23,217,514	x1	402 Kb	TUBGCP5, CYFIP1, NIPA2, NIPA1, WHAMMP3	15q11.2 deletion syndrome
	2p16.3	chr2:50,847,100-51,212,583	x3	365 Kb	NRXN1	Pitt-Hopkins-Like syndrome 2
Variants of Uncertain Significance	1q31.1	chr1:186,024,784-186,173,009	x1	148 Kb	HMCN1, MIR548F1	Age related macular degeneration 1, Splenic Epidermoid Cysts
	5q23.3	*chr5:130,250,000-130,550,083	x1	383 Kb	HINT1, LYRM7	Neuromyotonia and axonal neuropathy (autosomal recessive), Mitochondrial Complex 3 Deficiency Nuclear type 8
	12q24.33	chr12:133,091,631-133,393,167	x3	302 Kb	FBRSL1, LRCOL1, P2RX2, POLE, PXMP2, PGAM5, ANKLE2, GOLGA3	Autosomal dominant deafness 41, Facial dysmorphism-immunodeficiency-livedo-short stature syndrome
	10q23.1	chr10:85,283,970-87,110,616	x3	1.8 Mb	GHITM, CDHR1, LRIT2, LRIT1, LRRC21, RGR, CCSER2	Cone-Rod dystrophy 15, Retinitis Pigmentosa 44
	13q12.11	chr13:20,761,712-20,763,931	x3	2.2 Kb	GJB2	Bart-Pumphrey syndrome, Autosomal recessive deafness 1A, Autosomal dominant deafness 3A, Hystrix-like Ichthyosis with deafness, Keratisis-Ichthyosis-deafness syndrome, Keratoderma palmoplantar with deafness, Vohwinkel syndrome
	7q36.1	chr7:151,992,170-152,373,640	x3	381 Kb	KMT2C, XRCC2	Mixed lineage leukemia, Holoprosencephaly 3, Fanconi anemia complementation group U
	9q33.1	chr9:119,419,472-119,576,586	x1	157.1 Kb	ASTN2, TRIM32	Bardet-Biedl Syndrome 11, Limb-Girdle Muscular Dystrophy type 2H
	5q35.3	chr5:178,138,732-178,503,617	x4	365 Kb	ZNF354A, AACSP1, ANF354B, ZFP2, ZNF454, GRM6, ZNF879, ZNF354C	Congenital Stationary Night Blindness type 1B
Likely Benign	15q14	chr15:39,757,174-40,093,377	x3	336.2 Kb	THBS1, FSIP1, GPR176	Thrombotic Thrombocytopenic Purpura, Autoimmune Thrombocytopenic Purpura
	3p26.2	chr3:3,052,780-3,086,039	x1	13.3 Kb	CNTN4	3p deletion syndrome
	7p11.2	chr7:56,047,362-56,082,898	x3	35.5 Kb	GBAS, PSPH	Phosphoserine Phosphatase deficiency
	2p12	chr2:75,505,696-76,594,404	x3	1088.7 Kb	EVA1A, MRPL19, GCFC2	None Reported
	16p12.2	chr16:21,475,039-21,830,057	x1	355 Kb	SLC7A5P2, METTL9, IGSF6, OTOA, RRN3P1	Autosomal recessive deafness 22
	2p25.2-p25.1	chr2:6,544,781-7,166,507	x3	621.7Kb	CMPK2, RSAD2, RNF144A	None Reported
	2q37.3	chr2:242,409,057-242,793,349	x3	384 Kb	FARP2, STK25, ATG4B, DTYMK, D2HGDH, GAL3ST2, NEU4, PDCD1	D-2 Hydroxyglatric Aciduria 1
