# Supplementary material for: Genetic testing including targeted gene panel in a diverse clinical population of children with autism spectrum disorder: Findings and implications
Source: Mol Genet Genomic Med. 2017 Dec 21;6(2):171–85. doi: 10.1002/mgg3.354 (PMC5902398; doi:10.1002/mgg3.354)
Supplement: Supplementary file 3 [file MGG3-6-171-s003.xlsx]

## Sheet: Sheet1
Gene Name	Variant	Type of Mutation	Impact	ExAC Population Frequency	Associated Disease	Inheritance Pattern
CNTNAP2	chr7.hg19.g.146818169G>C	Missense	SIFT: benign; Polyphen2: benign; MutationTaster: deleterious; Mutationassessor: benign	0	Tourette syndrome, schizophrenia, epilepsy, autism, ADHD, intellectual disability, Pitt-Hopkins like syndrome 1, cortical dysplasia focal epilepsy syndrome	Autosomal Recessive/Multifactorial/Polygenic
CNTN4	chr3.hg19.g.3076476T>C	Splice site mutation	SIFT: deleterious; MutationTaster: deleterious	0	Autism	Unknown (candidate gene)
MED23	chr6.hg19.g.131948602TTC>T	Frameshift	Deleterious due to frameshift	0	Intellectual Disability	Autosomal Recessive
TSC2	chr16.hg19.g.2105504A>G	Missense	SIFT: benign; Polyphen2: benign; MutationTaster: deleterious; Mutationassessor: benign	9.88e-05	Tuberous Sclerosis Complex	Autosomal Dominant
CUBN	chr10.hg19.g.16970304T>C	Splice acceptor mutation	SIFT: deleterious; MutationTaster: deleterious	0.0016	Megaloblastic anemia-1, Finnish type	Autosomal Recessive
VPS13B	chr8.hg19.g.100833547G>A	Stop Gain	SIFT: benign; MutationTaster: deleterious	0	Cohen syndrome	Autosomal Recessive
DHCR7	chr11.hg19.g.71146886C>G	Splice acceptor mutation	Polyphen2: benign; SIFT:deleterious; Mutationassessor: benign; MutationTaster deleterious; Clinvar: pathogenic	0.0084	Smith-Lemli-Opitz syndrome	Autosomal Recessive
PNKP	chr19.hg19.g.50365022ACGCTACCTGG>A	Frameshift	Deleterious due to frameshift	0.0001	Early infantile epileptic encephalopahty-10	Autosomal Recessive
MKKS	chr20.hg19.g.10393443CT>C	Frameshift	Deleterious due to frameshift	1.65e-05	McKusick-Kaufman syndrome, Bardet-Biedl syndrome 6	Autosomal Recessive
LINS	chr15.hg19.g.101110181AAAGTC>A	Frameshift/Stop Gain	Deleterious due to frameshift	1.77e-05	Intellectual Disability	Autosomal Recessive
TRAPPC9	chr8.hg19.g.140744276G>T	Stop Gain	SIFT: benign; MutationTaster: deleterious	0	Autosomal Recessive Intellectual disability	Autosomal Recessive
